# Supplementary material for: Sulfonated Starch-Graft-Polyaniline@Graphene Electrically Conductive Nanocomposite: Application for Tyrosinase Immobilization
Source: Biosensors (Basel). 2022 Oct 28;12(11):939. doi: 10.3390/bios12110939 (PMC9688083; doi:10.3390/bios12110939)
Supplement: Supplementary file 1 [file biosensors-12-00939-s001.zip]

Archive with 1 entries (1 files):
- biosensors-1959811-supplementary.pdf
